# Supplementary material for: Fine-scale genetic structure of the overwintering Chilo suppressalis in the typical bivoltine areas of northern China
Source: PLoS One. 2020 Dec 16;15(12):e0243999. doi: 10.1371/journal.pone.0243999 (PMC7743936; doi:10.1371/journal.pone.0243999)
Supplement: S1 Data — (XLSX) [file pone.0243999.s007.xlsx]

## Sheet: Sheet1
These data are the microsatellite genotypes in bp for each individual of Chilo suppressalis in the typical bivoltine areas of northern China based on 12 microsatellite loci
Sample	Cs175	Cs175	Cs218	Cs218	Cs381	Cs381	Cs86	Cs86	Cs133	Cs133	Cs138	Cs138	Cs62	Cs62	Cs156	Cs156	Cs115	Cs115	Cs11	Cs11	Cs248	Cs248	Cs117	Cs117
XY06	138	140	200	200	222	230	170	170	378	378	159	159	312	318	205	225	184	184	131	131	357	357	154	158
XY07	138	138	200	200	214	214	168	168	372	378	150	150	318	318	205	205	172	198	129	129	335	335	158	158
XY08	138	140	200	225	212	212	170	170	366	378	156	159	290	300	203	205	174	184	129	129	327	337	158	158
XY09	138	138	200	200	216	274	168	170	372	378	159	159	292	318	195	205	170	174	129	131	327	337	158	158
XY10	138	144	200	205	240	300	168	170	378	378	159	159	290	290	195	205	172	178	133	133	335	335	158	158
XY11	138	138	200	200	272	272	168	168	378	378	156	156	318	318	205	205	172	184	133	133	345	357	158	158
XY12	138	138	200	215	238	250	168	168	372	378	159	162	318	318	195	205	170	172	127	131	339	339	158	158
XY13	140	140	200	220	242	272	166	168	372	378	159	159	318	318	205	205	172	182	129	129	335	339	158	158
XY14	138	138	200	205	240	300	168	168	378	378	159	159	290	318	195	205	170	196	127	133	335	341	158	158
XY15	140	140	200	200	216	246	168	168	372	372	159	159	300	318	155	205	166	170	129	133	341	341	158	158
XY16	138	138	200	225	216	234	168	168	378	378	159	159	312	318	197	225	172	196	131	131	327	337	158	158
XY17	140	140	200	200	234	262	168	168	378	378	159	159	318	318	205	205	172	174	131	135	349	349	158	158
XY18	138	138	200	200	232	250	168	168	378	378	159	159	318	318	205	205	170	174	131	135	335	357	158	158
XY19	140	140	200	205	218	264	168	168	378	378	159	159	318	318	195	205	170	172	125	135	335	357	158	158
XY20	140	140	200	225	212	212	170	170	366	378	156	156	300	318	203	205	174	184	129	129	335	341	158	158
XY21	138	142	200	205	238	248	170	172	378	387	156	156	290	290	205	227	188	192	133	133	339	339	158	158
XY22	138	138	200	220	242	242	168	170	378	378	159	159	318	318	195	205	172	184	133	133	339	347	158	158
XY23	138	142	200	210	208	248	168	170	378	378	159	159	298	318	181	195	174	182	129	133	331	335	158	160
XY24	138	140	200	215	198	210	168	170	372	372	159	159	318	318	205	205	172	186	129	129	335	357	158	158
XY25	138	142	200	215	212	260	170	170	372	387	159	159	292	318	205	205	174	184	127	135	335	357	158	158
XY26	142	142	200	205	222	222	168	172	378	378	159	159	300	318	205	205	172	190	129	129	329	365	158	158
XY27	138	140	200	200	212	212	170	170	378	378	156	156	290	302	203	205	174	176	129	133	331	337	158	158
XY28	140	140	200	200	212	212	170	170	378	378	156	156	318	318	203	205	174	184	131	133	329	329	158	158
XY29	138	140	200	205	220	246	168	170	378	378	159	159	318	318	195	205	180	192	133	133	335	335	158	158
HC06	140	140	200	215	238	244	168	172	378	378	156	159	318	318	195	195	172	172	129	129	337	337	158	158
HC07	138	138	200	200	198	240	168	168	378	378	156	156	314	318	193	205	172	190	129	131	335	343	158	158
HC08	138	140	200	205	250	280	168	168	378	378	159	159	318	318	195	207	170	190	137	137	303	343	158	158
HC09	138	138	200	200	238	244	168	172	378	378	156	156	300	318	195	195	170	182	131	131	329	339	158	160
HC10	138	142	200	200	212	228	166	170	378	378	159	159	318	318	205	205	172	172	131	131	333	333	154	158
HC11	140	140	200	200	250	280	168	168	342	378	159	159	320	320	195	207	170	190	133	137	331	333	158	158
HC12	140	140	200	200	250	250	168	168	378	378	159	159	320	320	195	233	170	190	135	135	329	339	154	158
HC13	140	140	200	205	250	280	168	168	378	378	159	159	318	318	195	207	174	190	133	135	347	347	158	158
HC14	138	138	200	205	254	254	168	170	378	378	159	159	290	290	205	205	174	190	129	133	335	343	158	158
HC15	138	142	200	200	242	242	168	172	378	378	156	159	300	300	195	205	172	172	133	133	333	335	158	158
HC16	138	138	200	200	242	242	168	168	378	378	159	159	290	318	193	205	174	184	131	131	329	335	154	158
HC17	138	138	200	205	238	254	168	168	378	378	159	159	302	302	205	205	170	202	133	135	333	335	154	158
HC18	138	138	205	205	254	254	168	168	372	378	162	162	318	318	205	205	170	190	129	133	335	343	158	158
HC19	138	140	200	200	250	250	168	168	378	378	159	159	318	318	195	207	174	190	133	135	331	333	158	158
HC20	138	142	200	220	228	298	166	170	0	0	156	156	318	318	195	205	170	174	131	131	337	337	154	158
HC21	138	138	200	200	260	274	168	168	378	378	159	159	318	318	199	205	170	172	131	131	335	335	158	158
HC22	138	138	200	215	202	238	168	168	378	378	159	159	290	318	195	205	170	202	133	133	329	329	154	158
HC23	138	140	200	215	202	238	168	168	378	378	0	0	290	318	205	205	170	170	133	135	335	375	154	158
HC24	138	138	200	210	220	264	168	170	0	0	159	159	290	318	195	205	170	172	131	131	345	345	158	158
HC25	140	140	200	205	238	254	168	168	378	378	159	162	302	302	205	205	170	170	133	133	329	329	154	158
HC26	138	140	200	200	280	280	168	168	378	378	159	159	318	318	195	233	170	190	133	137	331	335	158	158
HC27	140	140	200	200	178	226	168	168	378	378	159	159	266	318	203	205	178	196	129	129	333	343	154	158
HC28	138	138	200	215	238	254	168	170	378	378	159	162	302	302	205	205	170	202	133	133	329	329	158	158
HC29	138	140	220	220	224	224	168	168	378	378	159	159	318	318	195	195	172	196	129	133	343	343	154	158
TL06	138	142	200	200	206	244	170	170	387	387	156	159	318	318	195	205	170	170	129	133	341	341	158	158
TL07	138	142	200	200	244	244	168	172	378	378	156	156	318	318	205	205	170	170	131	135	337	337	158	158
TL08	140	140	200	215	244	244	170	170	387	387	159	159	314	318	205	205	170	170	129	129	333	341	158	158
TL09	138	140	220	220	244	244	172	172	378	378	159	159	318	318	205	205	184	186	133	137	337	337	158	158
TL10	140	140	200	200	194	194	170	170	387	387	156	159	300	314	193	205	170	170	131	135	329	329	158	158
TL11	138	138	200	200	220	220	170	170	378	378	144	144	318	318	205	205	172	180	129	129	335	337	154	160
TL12	138	140	200	205	222	268	168	168	378	378	141	141	318	318	205	205	172	180	129	129	335	337	154	160
TL13	138	142	200	215	194	194	168	168	387	387	156	159	314	318	193	205	170	170	135	135	329	333	158	158
TL14	138	142	0	0	234	234	168	170	378	378	159	159	318	318	199	215	172	172	129	131	337	337	158	158
TL15	138	142	200	205	234	240	168	168	378	378	156	156	318	318	205	205	172	174	127	137	335	335	158	164
TL16	140	140	200	220	244	244	168	168	378	381	144	159	276	318	205	205	184	186	0	0	333	337	150	158
TL17	138	140	200	210	210	210	0	0	372	378	153	156	318	318	195	205	172	174	135	135	321	337	154	158
TL18	138	138	200	200	218	254	168	168	378	378	159	159	288	318	205	205	172	172	129	133	329	329	158	158
TL19	138	138	200	200	218	254	168	168	378	378	156	159	288	318	205	205	170	174	129	133	337	341	158	158
TL20	138	140	200	200	218	258	168	168	378	378	156	156	288	318	205	205	172	172	129	133	337	337	158	158
TL21	138	140	200	210	286	286	168	168	372	378	153	156	286	318	195	195	172	174	129	137	321	345	154	158
TL22	140	140	205	205	210	238	0	0	372	378	150	156	0	0	195	211	172	172	127	127	333	333	156	160
TL23	138	138	200	200	218	260	168	168	378	378	156	159	288	318	205	205	170	174	133	133	333	333	158	158
TL24	140	140	200	200	222	260	168	168	378	384	159	159	300	318	165	205	174	174	129	137	333	333	158	158
TL25	138	138	200	200	246	276	0	0	378	381	159	159	264	302	191	205	170	186	131	137	333	333	158	158
TL26	138	142	200	200	234	252	168	168	378	378	159	159	288	318	205	205	170	174	133	133	333	333	158	158
TL27	138	140	200	215	210	264	168	168	372	372	153	153	318	318	189	205	170	174	131	131	337	337	158	158
TL28	138	140	200	205	286	286	168	170	378	378	156	156	286	318	195	195	172	174	129	137	331	337	158	158
TL29	138	142	200	205	218	250	170	170	378	378	156	156	318	318	193	205	170	170	129	135	325	333	158	158
TL30	140	140	200	205	240	250	166	170	378	378	156	159	300	318	175	195	172	172	129	131	331	331	158	158
TL31	138	138	200	200	216	216	170	170	378	378	156	156	318	318	193	205	170	174	133	133	337	343	158	158
TL32	128	128	200	200	212	246	166	170	378	378	159	159	300	300	205	207	172	172	129	129	337	337	158	158
TL33	0	0	205	230	216	216	166	170	378	378	156	156	318	318	175	205	172	172	129	129	329	329	156	160
TL34	134	140	200	200	0	0	166	170	378	378	165	165	318	318	195	205	172	172	129	129	327	335	156	160
ZW06	138	138	200	210	234	234	170	170	378	378	165	165	318	318	213	217	180	194	129	131	333	333	158	158
ZW07	128	128	200	210	246	252	170	170	378	378	159	159	318	318	195	205	190	194	133	137	339	339	158	158
ZW08	138	140	200	210	256	256	170	170	378	378	159	159	318	318	193	195	174	182	129	133	331	335	154	158
ZW09	138	138	200	210	212	240	170	170	381	381	156	156	318	318	185	205	172	182	131	133	343	343	154	158
ZW10	138	138	200	200	238	238	170	170	381	381	162	162	318	318	205	205	170	170	133	133	343	343	158	158
ZW11	138	138	200	210	228	228	0	0	378	378	159	159	318	318	189	205	170	194	127	133	323	341	158	158
ZW12	138	138	200	200	228	234	170	170	378	378	159	159	318	318	189	217	180	194	129	129	323	341	158	158
ZW13	140	140	200	215	234	260	168	168	372	378	156	156	318	320	215	215	166	176	129	131	333	349	158	158
ZW14	138	142	200	220	244	248	168	168	354	354	159	159	318	318	205	205	170	170	129	137	333	333	158	158
ZW15	128	128	200	210	222	254	170	170	378	378	159	159	290	290	205	205	172	178	127	133	331	331	158	158
ZW16	138	140	200	200	228	306	0	0	372	372	156	156	318	318	195	205	170	174	129	133	331	359	158	158
ZW17	136	138	200	215	236	236	168	168	378	378	159	159	318	318	195	205	174	190	133	133	333	339	158	158
ZW18	138	138	200	210	256	256	170	170	381	381	156	156	318	318	193	195	170	172	131	133	335	335	154	158
ZW19	138	138	200	210	256	256	170	170	378	378	156	156	318	318	205	213	180	194	129	129	329	335	158	158
ZW20	138	138	200	225	256	256	170	170	378	378	159	159	290	290	195	205	172	172	127	137	329	359	158	158
HR06	138	138	200	200	210	254	170	170	378	378	156	156	318	318	195	215	174	180	131	133	329	329	158	158
HR07	138	138	200	200	218	222	166	168	378	378	156	156	318	318	205	205	174	200	131	131	327	345	158	158
HR08	138	140	200	200	222	244	160	170	372	372	159	159	290	318	195	205	180	186	129	131	335	339	158	158
HR09	138	138	200	205	246	302	170	174	378	378	153	153	318	318	195	195	192	212	133	133	333	333	158	158
HR10	138	140	200	205	212	252	168	170	378	378	159	159	302	302	187	205	180	192	133	133	335	339	158	158
HR11	138	138	200	205	222	242	170	170	378	378	159	159	318	318	205	205	170	180	133	133	335	337	158	158
HR12	138	140	205	205	248	254	168	168	378	378	156	156	300	318	205	205	180	184	129	133	333	333	158	158
HR13	138	138	200	200	222	246	168	168	378	378	156	159	286	286	203	205	170	178	129	133	331	331	158	158
HR14	138	140	205	205	244	248	168	170	378	378	159	159	300	318	205	205	172	172	129	133	333	333	158	158
HR15	138	138	200	230	222	250	170	170	378	378	159	165	318	318	205	205	178	184	131	131	331	333	158	158
HR16	138	140	200	205	244	248	170	170	378	378	156	159	248	318	205	205	170	170	133	133	335	335	158	158
HR17	138	140	200	200	216	222	168	168	378	387	156	156	248	318	193	201	172	172	127	133	335	339	158	158
HR18	138	138	200	210	222	222	168	170	333	378	153	159	300	318	195	201	200	210	123	129	327	327	158	158
HR19	138	140	200	200	238	238	160	170	378	378	156	156	300	300	195	211	172	180	127	131	315	331	158	158
HR20	138	140	200	205	246	246	168	170	378	378	114	159	318	318	205	205	170	192	133	133	335	339	158	158
HR21	138	140	200	200	222	238	0	0	378	387	156	156	318	318	175	199	172	172	129	133	335	339	158	158
HR22	138	140	200	205	238	238	168	168	378	378	159	159	300	318	195	195	172	172	125	125	341	341	158	158
HR23	138	138	205	210	244	246	168	170	0	0	159	174	0	0	203	205	184	200	129	129	339	339	154	158
HR24	138	140	200	200	250	252	168	172	378	378	159	159	318	318	195	205	172	180	129	129	337	337	158	158
HR25	138	138	200	240	240	244	168	170	372	378	156	162	318	318	205	215	200	214	129	129	331	335	158	158
HR26	138	140	210	215	242	242	170	170	378	378	159	159	248	300	193	205	178	192	131	131	335	335	158	158
HR27	138	138	200	210	236	250	168	170	378	378	159	159	300	318	195	195	172	200	135	135	331	335	158	158
HR28	138	140	200	205	224	224	170	174	378	378	162	162	318	318	195	205	170	200	131	131	325	333	158	158
HR29	138	138	200	200	244	244	170	170	372	372	159	162	318	318	201	207	172	172	131	133	335	337	154	158
HR31	138	138	200	200	244	244	170	174	372	372	156	156	0	0	205	205	172	180	127	131	0	0	154	158
HR32	138	138	200	205	238	246	170	170	378	378	159	159	318	320	205	205	170	170	133	133	339	339	158	158
CT06	138	140	200	230	224	240	168	168	378	378	159	159	300	318	199	205	170	174	131	131	329	329	154	158
CT07	138	138	200	200	220	250	170	170	342	384	159	159	318	318	205	205	172	192	129	133	337	339	158	158
CT08	138	140	200	220	240	240	168	172	378	378	159	159	318	318	193	205	172	188	129	135	331	331	158	158
CT09	138	140	200	210	216	244	168	168	342	342	156	159	300	318	205	205	176	184	129	129	335	337	154	158
CT10	138	142	200	200	216	246	168	168	378	378	156	159	300	300	205	205	170	184	129	129	337	337	154	158
CT11	138	140	200	230	216	224	168	168	378	384	159	159	248	322	205	205	174	184	135	135	301	325	150	158
CT12	138	140	205	230	216	224	168	168	378	378	159	159	318	322	205	205	174	184	135	135	329	329	150	158
CT13	138	140	200	205	218	232	168	168	384	384	159	159	248	300	205	205	174	184	135	135	329	329	150	158
CT14	138	138	200	205	248	274	168	168	378	378	165	165	322	322	205	205	186	186	131	133	329	329	154	158
CT15	138	138	200	200	242	250	166	168	0	0	156	159	282	318	207	215	184	192	129	129	339	339	154	158
CT16	138	140	200	210	236	236	168	172	378	378	159	162	290	318	205	205	178	182	127	127	337	337	158	158
CT17	138	138	200	200	218	242	170	170	378	378	159	159	282	318	185	215	184	192	129	133	339	339	158	158
CT18	138	138	200	205	224	248	168	170	372	372	156	156	302	316	205	205	170	186	129	133	335	335	158	158
CT19	138	142	200	200	216	246	168	172	378	378	156	159	300	300	205	205	170	174	133	135	335	337	154	158
CT20	138	138	200	210	214	258	166	170	372	378	156	156	318	318	205	205	172	186	129	133	333	333	158	158
CT21	138	138	200	200	214	224	168	168	378	378	159	162	318	318	205	205	170	196	129	133	337	353	158	158
CT22	138	142	200	200	216	244	168	172	378	378	156	159	300	318	205	205	170	174	133	135	335	337	158	158
CT23	138	138	190	200	234	234	168	170	378	378	159	159	318	318	185	205	178	194	127	127	337	337	158	158
CT24	138	138	200	200	218	242	166	168	378	378	156	159	318	318	205	205	184	186	129	129	343	343	158	158
CT25	138	140	205	230	218	240	168	168	342	384	159	159	248	300	201	205	170	190	131	131	329	329	150	158
CT26	138	138	200	200	220	250	170	170	378	384	156	159	302	318	205	205	184	192	129	133	343	343	154	158
CT27	138	138	200	200	252	258	170	170	333	342	159	159	300	300	175	193	174	182	127	129	331	361	158	158
CT28	138	140	205	205	218	232	168	168	378	378	159	159	248	322	205	205	174	184	129	135	301	325	154	158
CT29	138	138	200	205	224	284	168	168	372	372	159	159	300	316	205	205	186	186	127	127	337	341	158	158
CT30	138	138	190	205	216	234	170	172	378	378	159	159	318	318	205	205	174	194	129	129	337	345	158	158
CT31	138	140	200	205	216	234	170	172	378	378	156	156	318	318	205	205	174	194	129	129	337	345	158	158
CT32	138	138	205	205	216	234	168	170	378	378	159	159	318	318	205	205	174	194	129	129	337	345	158	158
CT33	138	138	200	205	224	248	168	168	372	372	156	156	300	318	205	205	186	186	133	133	335	341	158	158
CT34	138	140	200	210	216	244	168	168	342	378	156	159	300	300	205	205	176	184	133	135	335	335	154	158
CT35	138	140	200	200	216	246	168	168	378	378	156	159	300	300	205	205	174	176	133	135	337	337	154	158
CT36	138	140	200	230	218	240	168	168	378	378	159	159	300	318	199	205	170	190	129	135	301	329	154	158
CT37	138	138	200	200	242	250	170	170	378	378	156	159	318	318	207	215	184	186	129	129	337	343	158	158
LY06	138	138	200	210	222	264	168	168	378	378	159	159	302	318	205	205	172	172	133	135	329	369	158	158
LY07	138	140	200	220	262	264	170	170	378	378	159	159	318	318	195	203	174	178	131	133	337	345	158	160
LY08	138	138	200	220	234	246	168	170	378	378	159	159	290	290	187	187	170	174	129	135	335	335	154	158
LY09	138	140	200	210	222	264	168	170	378	378	159	159	300	300	205	205	172	178	135	135	337	369	158	158
LY10	138	140	200	205	216	264	170	170	378	378	156	156	300	300	195	195	170	188	133	137	331	335	154	158
LY16	138	140	200	200	238	254	168	168	378	378	159	159	306	306	183	205	170	186	131	133	337	365	158	158
LY17	138	140	200	200	250	252	168	172	378	378	159	162	300	300	205	215	170	174	129	133	337	339	158	158
LY18	138	138	200	205	216	264	168	170	378	378	156	159	300	300	195	195	172	188	129	133	335	341	154	158
LY19	138	140	205	205	252	252	168	168	378	378	159	159	318	318	205	205	172	172	133	137	347	347	158	158
LY20	138	140	205	215	254	254	170	170	378	378	159	159	318	318	195	205	172	172	133	133	323	323	158	158
LY21	138	140	200	200	206	228	168	168	378	378	156	156	318	318	197	205	172	172	133	133	339	347	158	158
LY22	138	138	200	205	216	264	168	170	378	378	159	159	318	318	205	205	172	194	131	131	335	339	154	158
LY23	138	138	200	210	246	248	168	170	378	378	159	159	318	318	191	205	172	184	129	129	341	353	158	158
LY24	138	138	200	210	220	238	170	170	378	378	159	159	318	318	205	205	170	188	129	137	327	327	154	158
LY25	138	138	200	205	246	246	170	170	333	342	159	159	320	320	191	195	170	186	129	133	333	335	158	158
LY26	138	138	200	210	224	252	170	172	372	378	159	159	318	318	213	215	170	174	133	137	327	327	158	158
LY27	138	140	200	205	242	242	168	170	378	378	111	159	318	318	193	203	172	172	131	131	333	335	158	158
LY28	138	138	200	220	218	224	168	172	369	378	159	162	318	318	165	195	178	188	137	137	333	335	154	158
LY29	138	138	200	210	238	244	168	168	369	378	156	156	296	318	195	195	170	184	127	131	339	339	158	158
LY30	138	140	200	205	216	286	168	168	378	378	156	156	318	318	195	205	172	188	129	133	341	351	154	158
LY31	138	140	200	240	232	232	168	170	378	378	147	147	300	318	205	205	186	188	129	131	331	339	154	158
LY32	138	140	200	200	232	232	168	170	378	378	159	159	290	318	195	205	172	178	127	137	335	337	158	158
LY33	138	140	200	200	230	242	166	166	378	378	159	159	318	318	205	215	172	172	135	135	333	335	154	158
LY34	138	138	195	200	244	248	168	168	378	378	159	159	318	318	193	205	190	190	127	133	335	335	158	160
LY35	138	138	200	200	220	224	166	172	378	378	159	159	318	318	213	213	174	188	129	137	327	327	158	158
LY36	138	138	200	215	212	212	166	172	378	378	156	156	266	300	205	205	170	186	129	135	335	335	158	158
LY37	138	138	200	205	262	262	166	170	378	378	159	159	318	318	195	195	172	174	133	135	345	347	156	158
LY38	138	140	200	200	206	212	168	168	378	378	156	156	318	318	205	205	172	172	133	135	333	335	158	158
LY39	138	144	200	210	238	270	168	170	378	378	159	159	0	0	195	207	174	178	133	133	329	337	158	158
LY40	138	138	205	210	230	238	168	168	378	378	156	159	274	290	205	205	172	186	129	129	335	335	154	158
XB01	138	140	230	230	228	234	170	170	342	342	159	162	300	320	205	207	180	180	127	127	337	337	158	158
XB04	138	142	215	220	252	252	170	170	378	378	159	159	318	318	205	215	172	172	127	133	327	327	158	158
XB08	138	140	200	200	214	214	168	172	378	378	159	159	300	300	165	203	180	182	129	133	333	343	158	158
XB09	138	140	200	200	244	254	170	172	378	378	159	159	266	318	205	205	170	180	129	135	333	337	158	158
XB10	138	140	200	205	228	228	168	170	342	378	159	159	318	318	205	215	172	172	129	129	335	335	158	158
XB11	138	140	200	200	266	276	0	0	378	378	162	162	318	318	195	205	170	178	131	135	339	339	158	158
XB12	138	138	200	200	214	214	170	170	378	378	159	159	300	300	165	203	180	182	129	133	331	333	158	158
XB13	138	140	200	220	246	246	170	170	378	378	159	159	318	318	191	205	172	172	131	131	333	333	158	158
LH06	138	138	200	200	212	226	170	170	378	378	159	159	302	318	189	195	172	172	131	133	325	335	154	158
LH07	138	138	200	200	212	232	172	172	378	378	159	159	318	318	205	205	182	186	137	137	329	339	158	158
LH08	138	138	200	205	204	256	170	170	342	378	159	159	266	310	205	207	172	186	137	137	341	341	158	158
LH09	138	138	200	200	212	266	170	170	342	378	159	159	290	318	205	205	182	186	131	137	341	341	158	158
LH10	140	140	200	200	186	204	168	170	378	378	159	159	310	320	205	207	172	186	129	137	341	345	158	158
LH11	138	138	200	200	212	266	168	170	378	378	159	159	290	318	205	205	182	186	131	137	339	339	158	158
LH12	140	140	200	210	212	248	170	170	372	378	159	159	318	318	189	205	172	190	131	133	325	335	158	158
LH13	140	140	200	200	212	226	170	170	342	378	159	162	318	318	189	195	170	190	131	137	325	335	158	158
LH14	138	138	200	210	238	250	166	168	342	378	159	159	300	300	217	225	172	172	129	129	329	329	158	158
LH15	140	140	200	200	238	250	168	170	378	378	159	159	310	320	205	205	174	186	129	137	339	339	158	158
LH16	140	140	200	200	246	248	168	168	372	378	159	159	318	318	205	215	170	190	133	137	325	335	158	158
LH17	138	138	200	205	204	256	168	172	378	378	159	159	266	310	205	205	176	188	129	137	339	345	158	158
LH18	140	140	205	205	240	256	170	170	378	378	159	159	266	266	195	205	172	186	129	137	339	345	158	158
LH19	128	128	200	215	228	266	168	168	378	378	159	159	318	318	177	197	178	192	129	137	345	345	158	158
LH20	140	140	200	200	212	232	170	170	0	0	159	159	318	318	205	205	174	182	131	137	329	339	158	158
LH21	140	140	200	215	212	238	170	170	342	378	159	159	320	320	205	205	170	178	129	137	337	345	158	158
LH22	140	140	200	210	212	226	170	170	372	378	159	162	318	318	189	195	172	190	133	137	325	335	154	158
LH23	138	138	200	200	204	256	170	170	378	378	159	159	310	320	205	205	174	186	137	137	339	339	158	158
LH24	138	138	200	225	246	266	170	170	378	378	0	0	300	318	193	205	170	182	137	137	327	331	158	158
LH25	140	140	200	200	226	246	170	170	372	378	156	159	302	318	189	195	172	190	131	137	325	335	154	158
LH26	138	138	200	215	186	218	168	168	342	378	156	156	318	318	187	205	190	192	129	137	345	345	158	158
LH27	138	138	200	205	210	210	170	170	378	378	159	159	318	318	175	205	166	186	129	133	331	331	154	158
LH28	138	138	200	200	186	204	166	170	342	378	159	159	310	320	205	207	174	186	129	137	341	341	158	158
LH29	140	140	205	205	246	246	168	172	342	378	0	0	290	300	193	205	170	184	129	137	341	341	158	158
LH30	140	140	200	200	240	240	168	170	378	378	159	159	290	290	189	203	172	178	137	137	335	335	158	158
LH32	138	138	200	210	212	248	170	170	372	378	159	162	302	318	189	205	172	172	131	131	325	335	158	158
LH33	138	138	200	200	240	240	170	170	372	378	159	162	318	318	205	205	178	180	131	137	331	337	158	158
LH34	140	140	200	200	212	266	168	170	378	378	159	159	318	318	205	205	174	182	137	137	341	341	158	158
LH35	138	138	200	235	228	266	166	170	378	378	159	159	300	300	177	197	184	190	129	129	337	337	158	158
LH37	140	140	200	210	226	246	168	170	372	378	159	159	302	318	195	215	172	172	131	137	325	335	158	158
BZ16	138	138	200	205	264	264	170	170	342	378	156	156	318	318	205	205	170	174	131	137	337	345	158	158
BZ17	138	138	200	210	264	264	170	170	378	378	156	156	318	318	215	215	170	170	129	131	333	337	158	158
BZ18	138	138	200	210	264	286	170	170	378	378	156	156	318	318	215	225	170	170	129	137	333	345	158	158
BZ19	138	138	200	205	286	286	170	170	342	378	156	156	318	318	215	225	170	174	129	137	333	337	158	158
BZ20	138	138	200	210	234	234	170	170	342	378	0	0	300	300	193	205	174	190	129	129	333	335	158	158
BZ21	138	138	200	210	264	264	172	172	342	378	156	156	318	318	205	205	170	170	129	137	0	0	158	158
BZ22	140	140	200	200	234	234	170	174	342	378	0	0	302	302	193	205	172	188	131	133	335	343	158	158
BZ23	138	138	200	200	236	238	170	170	342	378	159	159	302	318	195	205	170	196	133	137	339	339	158	158
BZ24	138	138	200	215	264	264	170	170	342	378	156	156	318	318	205	205	170	174	129	137	333	337	158	158
BZ25	138	138	200	210	232	232	170	170	378	378	156	159	318	318	195	205	172	172	131	133	329	351	158	158
BZ26	138	138	200	240	242	246	170	170	378	378	159	159	318	318	215	225	166	178	129	133	331	355	158	158
BZ27	138	138	200	210	264	286	170	170	342	378	156	156	318	318	205	225	170	174	129	131	333	345	158	158
BZ28	138	138	200	210	234	246	170	170	342	378	156	156	300	300	193	205	172	174	129	131	333	333	158	158
BZ29	138	138	200	210	286	286	170	170	342	378	156	156	318	318	215	225	170	170	129	131	337	337	158	158
BZ30	138	138	200	245	228	242	170	170	342	378	162	162	318	318	193	195	172	188	129	135	345	345	154	158
BZ31	138	138	200	200	236	248	170	170	342	378	159	159	318	318	189	195	170	174	129	133	331	331	158	158
BZ32	138	138	200	205	264	286	170	170	342	378	159	159	318	318	205	225	170	174	129	131	333	337	158	158
BZ33	138	138	200	210	234	268	168	174	342	378	156	156	302	302	205	213	172	174	129	129	0	0	158	158
BZ34	138	138	200	210	210	236	170	170	342	378	159	159	318	318	205	225	170	170	129	129	333	345	158	158
BZ35	138	138	200	210	234	234	168	174	342	342	159	159	300	302	193	205	174	190	129	129	333	333	158	158
BZ36	138	138	200	210	264	264	170	170	342	342	156	156	318	318	205	205	170	170	129	131	337	337	158	158
BZ37	138	138	200	210	284	286	170	170	342	342	156	156	318	318	215	225	170	174	131	135	333	345	158	158
BZ38	138	138	200	210	188	246	170	170	342	342	159	159	318	318	195	195	172	188	129	131	333	345	158	158
BZ39	140	140	200	210	206	214	170	170	342	342	159	162	318	318	191	193	170	172	131	131	333	345	158	158
BZ40	138	138	205	210	264	264	170	170	342	342	159	159	318	318	215	215	170	170	129	129	333	345	158	158
BZ41	138	138	200	210	286	286	170	170	0	0	159	159	318	318	215	225	170	170	129	129	337	345	158	158
BZ42	138	138	200	200	234	246	170	170	342	378	156	159	300	300	193	205	174	190	129	129	333	335	158	158
BZ43	138	138	200	200	238	252	170	170	342	378	156	159	318	318	195	195	174	190	133	137	337	347	158	158
BZ44	140	140	220	220	0	0	170	170	342	378	159	159	318	318	205	205	170	186	133	137	333	337	154	158
BZ45	140	140	200	210	232	232	168	168	342	378	159	159	318	318	175	205	170	178	129	129	325	335	158	158
XL06	138	138	200	240	260	266	170	170	342	378	156	156	266	318	195	205	182	186	131	131	327	343	158	158
XL07	140	140	200	200	224	224	168	172	342	378	156	156	318	318	205	205	172	182	129	129	327	343	158	158
XL08	138	138	200	210	230	230	166	168	342	378	159	159	318	318	165	205	172	172	131	131	335	335	158	158
XL09	138	138	200	200	240	298	166	168	342	378	159	159	318	318	205	205	166	170	131	135	331	331	150	158
XL10	138	138	200	205	240	298	170	170	342	378	159	159	290	290	205	205	170	170	133	137	331	331	158	158
XL11	138	138	200	205	218	264	0	0	378	378	159	159	318	318	205	215	166	170	133	137	329	333	150	158
XL12	138	138	200	205	218	240	170	170	378	378	159	159	318	318	205	205	166	166	133	137	331	331	158	158
XL13	138	138	200	205	218	264	168	168	378	378	159	159	290	290	205	215	170	170	0	0	329	333	150	158
XL14	138	138	200	205	240	240	168	168	378	378	159	159	318	318	165	165	172	172	129	129	335	335	158	158
XL15	138	138	200	205	218	240	170	170	378	378	159	159	318	318	205	205	166	190	129	129	331	331	150	158
XL16	138	138	200	205	218	240	170	170	378	378	159	159	290	290	205	205	170	190	129	129	329	331	158	158
XL17	140	140	200	205	224	224	168	168	378	378	159	159	266	300	205	205	172	182	129	129	329	331	158	158
XL18	138	138	200	205	218	240	170	174	342	378	159	159	318	318	205	205	166	190	131	135	331	331	150	158
XL19	138	138	200	205	210	220	166	174	378	378	159	159	290	290	205	205	180	190	129	129	333	335	158	158
XL20	138	138	200	205	214	230	166	174	378	378	159	159	318	318	205	205	190	192	129	129	335	339	158	158
XL21	138	138	200	205	218	264	170	170	378	378	159	159	290	290	205	215	170	190	129	129	329	333	158	158
XL22	138	138	200	205	224	224	170	170	342	378	156	156	266	318	205	205	186	196	131	131	327	339	158	158
XL23	138	138	200	205	240	298	170	170	378	378	159	159	290	290	205	205	170	170	131	137	331	331	158	158
XL24	140	140	200	205	214	244	170	170	378	378	159	159	300	300	205	223	166	186	131	131	335	357	158	158
XL25	138	138	200	205	214	244	170	170	378	378	156	159	286	290	205	223	166	186	131	131	335	357	158	158
XL26	140	140	200	205	260	264	168	170	378	378	156	156	266	318	195	205	172	182	129	129	331	339	158	158
XL27	138	138	200	205	240	298	170	170	342	378	159	159	318	318	205	205	170	170	129	129	329	331	150	158
XL28	138	138	200	205	220	230	166	170	342	378	159	159	318	318	205	205	190	190	129	129	329	331	158	158
XL29	138	138	200	205	218	240	168	168	342	378	159	159	318	318	205	205	166	170	129	129	329	331	158	158
XL30	140	140	200	205	0	0	170	170	342	378	159	159	266	302	195	205	172	172	129	129	331	339	158	158
XL31	138	138	200	205	266	266	170	170	342	378	159	159	266	318	195	205	186	196	129	129	331	343	158	158
XL32	138	138	200	205	240	298	170	170	342	378	159	159	318	318	205	205	170	170	0	0	333	333	158	158
XL33	138	138	200	205	218	240	172	170	342	378	159	159	318	318	205	205	170	190	131	135	331	331	158	158
XL34	138	138	0	0	218	266	170	170	342	378	159	159	290	290	205	215	170	190	0	0	333	333	150	158
XL35	138	138	200	200	266	298	170	170	342	378	159	159	290	290	205	215	170	170	0	0	333	333	158	158
DG06	138	140	200	200	222	230	168	172	378	378	156	156	318	318	205	225	170	170	129	129	335	335	158	158
DG07	138	138	200	200	214	214	172	172	378	378	150	156	318	318	205	205	172	180	131	133	335	335	158	158
DG08	140	140	200	225	210	212	168	168	378	378	150	159	318	318	203	205	172	180	129	131	335	335	158	158
DG09	138	140	205	205	216	272	168	168	378	378	159	159	318	318	195	205	178	178	129	131	333	343	158	158
DG10	138	144	190	200	240	298	168	168	378	378	159	159	318	318	195	205	168	172	129	131	0	0	154	158
DG16	138	138	200	210	240	266	166	168	378	378	156	156	318	318	195	205	172	200	129	131	335	339	158	158
DG17	138	140	200	205	240	240	166	168	378	381	159	159	318	318	193	205	172	200	129	131	337	349	158	158
DG18	140	140	200	200	214	242	168	168	378	378	159	162	318	318	193	205	170	170	131	135	335	335	154	158
DG19	138	138	205	230	224	224	170	170	378	378	159	159	302	302	195	205	172	176	129	133	329	329	158	158
DG20	140	140	200	210	240	250	166	168	378	378	156	156	302	302	195	205	172	186	129	131	335	339	158	158
DG21	140	140	200	205	216	240	170	170	378	378	159	159	302	302	197	205	172	186	129	131	335	339	158	158
DG22	140	142	200	205	232	236	170	170	378	378	159	159	302	302	205	205	172	172	129	133	329	333	158	158
DG23	138	138	200	200	232	250	172	172	378	378	159	159	302	302	205	205	172	172	129	133	337	345	158	160
DG24	140	140	200	205	210	218	172	172	387	390	156	156	318	318	195	205	178	186	121	133	331	331	158	158
DG25	140	140	210	215	210	212	168	168	378	378	156	159	318	318	203	205	174	182	129	131	331	331	158	160
DG26	138	138	200	200	238	248	168	168	378	378	156	156	318	318	195	205	172	182	129	131	331	331	158	158
DG27	138	138	205	210	240	242	168	168	378	378	159	159	298	318	195	205	170	172	129	131	337	349	158	158
DG28	138	140	200	200	208	246	168	172	372	372	159	159	318	318	195	207	170	170	131	133	341	347	158	158
DG29	138	140	210	215	198	210	168	172	378	378	159	159	318	318	193	205	174	178	129	129	335	343	158	158
DG30	138	142	200	200	244	244	172	172	378	378	159	159	318	318	205	207	172	180	131	131	337	353	158	158
DG31	140	140	205	210	214	226	168	168	342	378	156	156	318	318	210	215	172	178	129	135	335	343	158	158
DG32	144	144	205	220	242	254	172	172	342	342	159	159	318	318	205	205	172	172	129	133	335	351	158	158
DG33	140	140	205	210	240	242	166	174	378	378	159	159	302	314	195	205	172	200	129	133	337	339	158	158
DG34	138	138	200	230	224	234	0	0	378	378	159	159	302	314	195	205	172	182	129	129	331	337	154	158
DG35	140	140	0	0	198	238	170	170	378	378	156	156	302	314	195	205	166	166	129	129	333	335	158	158
DG36	138	138	210	210	198	240	168	168	342	342	159	159	302	314	193	205	172	172	129	135	335	337	158	158
DG37	140	140	210	210	248	250	168	168	342	342	159	159	302	314	195	205	174	198	131	131	335	337	154	158
DG38	138	138	200	210	238	238	168	170	378	378	156	156	318	318	195	195	178	184	129	129	335	343	158	158
SY01	140	140	200	200	212	228	168	168	372	378	156	156	302	302	205	205	172	172	129	133	329	335	154	158
SY02	140	140	200	205	248	250	166	170	378	378	159	159	302	320	193	205	174	174	129	131	325	329	158	158
SY03	140	140	205	210	240	254	170	170	378	378	156	156	302	318	205	215	166	176	131	135	339	339	158	158
SY04	140	140	200	215	222	222	172	172	369	378	156	156	318	318	195	205	172	172	133	133	331	331	158	158
SY05	140	140	195	200	240	254	170	170	378	378	156	156	302	314	205	215	166	172	131	135	347	347	158	158
SY06	142	142	205	230	244	244	168	172	378	378	159	159	302	314	215	217	172	172	131	137	317	347	154	158
SY07	138	142	195	205	240	254	170	170	378	378	156	156	302	314	205	215	172	172	131	131	339	339	158	158
SY08	140	140	195	200	234	252	170	170	372	378	159	159	302	314	205	205	172	176	129	131	329	335	154	158
SY09	138	138	200	210	254	254	170	170	378	378	156	156	302	314	205	205	174	186	129	129	337	337	158	158
SY10	140	140	205	210	248	250	170	170	378	378	156	156	302	314	195	205	172	176	131	135	339	339	158	158
SY11	138	138	200	205	228	228	170	170	372	378	159	159	302	318	195	205	172	188	129	131	329	329	158	158
SY12	138	138	200	215	264	272	166	170	378	378	159	159	290	320	205	215	170	172	131	133	337	339	158	158
SY13	138	138	200	200	202	258	170	172	378	378	159	159	302	316	195	205	170	182	127	131	327	327	158	158
SY14	140	140	200	205	242	266	170	170	375	378	159	159	318	318	195	205	170	170	131	131	335	335	158	158
SY15	140	140	205	245	224	224	166	172	378	378	156	156	302	302	205	221	172	174	129	131	329	329	158	158
SY16	140	140	200	200	240	266	166	172	375	378	159	159	302	318	195	205	172	186	131	131	333	335	158	158
SY17	140	140	200	235	268	270	168	170	369	378	156	156	318	318	195	205	172	172	129	133	331	335	154	158
FS06	140	140	200	225	254	254	166	174	342	369	159	159	302	302	195	205	172	172	129	131	341	341	158	158
FS07	140	140	205	240	226	238	168	168	372	378	156	159	302	302	205	205	170	170	131	131	335	335	158	158
FS08	138	140	200	205	224	224	168	168	372	378	159	159	0	0	195	195	172	172	123	127	335	337	158	158
FS09	138	138	200	200	218	234	172	172	378	378	156	156	318	318	195	205	172	184	129	129	333	341	154	158
FS10	138	140	200	200	244	244	172	172	378	378	159	159	0	0	205	205	172	174	129	131	331	339	154	158
FS11	140	140	230	240	244	244	168	172	372	378	156	159	290	318	193	205	172	172	131	131	335	335	154	158
FS12	140	140	205	240	226	244	172	172	372	378	156	156	318	318	205	205	170	170	131	131	333	333	154	158
FS13	138	138	205	210	226	246	172	172	378	378	156	159	318	318	195	205	172	186	133	135	315	337	154	158
ZH06	142	142	200	200	242	242	170	170	378	378	159	159	318	318	197	205	172	172	129	133	333	361	154	158
ZH07	138	140	200	215	214	238	168	170	378	378	156	156	316	316	195	205	172	172	131	133	0	0	154	158
ZH08	140	140	215	215	230	230	166	172	378	378	156	156	318	318	195	205	172	172	129	131	345	345	154	158
ZH09	138	140	215	215	232	234	168	168	378	378	159	159	318	318	195	205	172	172	129	133	345	345	154	158
ZH10	138	140	205	215	234	238	166	172	333	378	150	150	318	318	195	205	172	172	129	129	333	345	154	158
ZH11	138	140	200	215	244	246	174	174	378	378	156	159	0	0	205	215	174	178	131	133	335	335	154	158
ZH12	138	140	200	205	210	210	170	172	378	378	0	0	318	318	195	205	170	172	131	133	335	335	158	160
ZH13	138	138	200	215	218	252	170	172	342	378	156	159	318	318	205	205	172	172	131	133	335	335	154	158
ZH14	138	138	200	215	218	252	170	172	378	378	156	159	318	318	205	205	172	174	133	133	337	337	154	158
ZH15	140	140	200	200	218	260	170	172	378	378	159	159	300	318	205	215	172	174	133	133	329	339	154	158
ZH16	128	128	200	215	214	266	170	172	372	372	156	156	318	318	195	205	172	184	129	133	329	335	154	158
ZH17	140	140	200	220	256	272	170	172	378	378	156	156	300	318	195	205	172	172	127	131	337	339	154	158
ZH18	138	138	200	200	264	266	168	168	378	378	156	159	318	318	205	205	170	172	127	133	325	325	158	158
ZH19	140	140	200	200	246	248	168	168	378	378	156	159	318	318	195	205	182	184	131	131	335	335	154	158
ZH20	140	140	210	210	230	294	172	172	378	378	150	150	318	318	195	205	172	172	129	129	337	337	154	158
ZH21	138	140	200	200	228	234	172	172	378	378	156	156	318	318	195	205	172	172	129	131	337	337	154	158
QY06	140	140	200	200	210	210	174	172	378	378	159	159	302	302	189	205	172	180	133	135	339	339	154	158
QY07	140	140	215	220	284	286	168	172	378	378	156	156	302	302	195	205	180	180	129	135	331	333	154	158
QY08	138	138	205	220	218	228	172	172	372	378	156	159	302	302	193	205	172	178	129	131	329	329	154	158
QY09	138	140	200	200	216	238	174	172	342	378	156	159	302	302	175	195	172	172	131	133	325	333	154	158
QY10	128	138	200	200	216	216	170	172	378	378	159	159	302	302	195	205	172	186	129	133	333	339	158	168
QY11	128	128	200	220	212	248	170	172	372	372	156	156	0	0	195	205	172	180	125	133	331	339	154	158
QY12	140	140	200	200	216	224	170	172	378	378	159	159	302	302	205	205	172	178	129	135	337	337	154	158
QY13	138	140	200	205	210	246	168	172	378	378	159	159	290	290	195	205	0	0	129	135	329	331	154	158
QY14	138	142	200	200	228	248	168	172	342	342	156	159	302	344	205	205	172	180	133	135	333	333	158	158
QY15	140	140	200	220	220	252	172	172	378	378	156	156	318	318	195	205	172	178	125	131	327	335	154	158
QY16	140	142	200	220	254	256	168	168	0	0	156	159	318	318	175	205	180	186	133	133	337	339	154	158
QY17	140	140	200	235	210	212	168	168	342	378	156	159	302	318	185	205	170	172	131	131	341	341	158	158
QY18	138	138	200	200	236	238	168	172	372	378	162	162	318	318	205	205	170	172	133	135	337	345	154	158
QY19	138	138	200	220	228	228	168	172	378	378	156	159	0	0	189	205	172	180	125	129	337	345	154	158
QY20	140	140	220	235	228	234	170	172	372	378	159	162	302	302	189	217	172	172	133	133	337	345	154	158
QY21	128	138	215	220	218	230	170	172	378	378	159	159	300	318	205	215	172	172	131	135	331	333	154	158
QY22	128	138	200	200	246	250	172	172	378	378	156	156	0	0	195	205	172	178	131	135	327	329	154	158
QY23	128	140	200	200	220	224	172	172	378	378	156	156	318	318	205	205	172	178	131	133	331	333	154	158
QY24	140	140	195	200	228	228	172	172	375	378	159	159	318	318	195	205	172	172	133	133	327	341	154	158
QY25	140	140	200	220	236	238	170	170	378	378	156	159	318	318	195	205	184	184	129	133	335	337	158	160
